# Supplementary material for: The Lipophilic Purine Nucleoside—Tdp1 Inhibitor—Enhances DNA Damage Induced by Topotecan In Vitro and Potentiates the Antitumor Effect of Topotecan In Vivo
Source: Molecules. 2022 Dec 31;28(1):323. doi: 10.3390/molecules28010323 (PMC9822400; doi:10.3390/molecules28010323)
Supplement: Supplementary file 1 [file molecules-28-00323-s001.zip]

Archive with 1 entries (1 files):
- molecules-2030489-supplementary.pdf
